# Supplementary material for: Static allometries of caste-associated traits vary with genotype but not environment in the clonal raider ant
Source: Proc Natl Acad Sci U S A. 2025 Jul 22;122(30):e2501716122. doi: 10.1073/pnas.2501716122 (PMC12318203; doi:10.1073/pnas.2501716122)
Supplement: Supplementary file 2 — Dataset S01 (XLSX) [file pnas.2501716122.sd01.xlsx]

## Sheet: Sheet1
Sample	Colony	Genotype	Temp	Feeding	Condition	Ovarioles	Caste	Eyes	Bodysize
A3_01	A3	A	28C	fed	i	4	1	1	1.95906
A3_02	A3	A	28C	fed	i	4	1	1	1.96733
A3_03	A3	A	28C	fed	i	4	1	1	1.94541
A3_04	A3	A	28C	fed	i	2	0	0	1.78453
A3_05	A3	A	28C	fed	i	3	0	0	1.87014
A3_06	A3	A	28C	fed	i	2	0	0	1.77957
A3_07	A3	A	28C	fed	i	4	1	1	1.83085
A4_01	A4	A	28C	fed	i	2	0	0	1.81307
A4_02	A4	A	28C	fed	i	2	0	0	1.7105
A4_03	A4	A	28C	fed	i	4	1	1	1.97767
A4_04	A4	A	28C	fed	i	4	1	1	1.82465
A4_05	A4	A	28C	fed	i	4	1	1	1.90074
A4_06	A4	A	28C	fed	i	2	0	0	1.7287
A4_07	A4	A	28C	fed	i	4	1	1	1.91439
A4_08	A4	A	28C	fed	i	4	1	1	1.96113
A4_09	A4	A	28C	fed	i	4	1	1	1.92928
A4_10	A4	A	28C	fed	i	2	0	0	1.78495
A4_11	A4	A	28C	fed	i	4	1	1	1.96195
A4_12	A4	A	28C	fed	i	2	0	0	1.82051
A4_13	A4	A	28C	fed	i	2	0	0	1.77213
A4_14	A4	A	28C	fed	i	3	0	0	1.8718
A7_01	A7	A	28C	fed	i	3	0	0	1.80811
A7_02	A7	A	28C	fed	i	2	0	0	1.80893
A7_03	A7	A	28C	fed	i	2	0	0	1.72374
A7_04	A7	A	28C	fed	i	3	0	0	1.81431
A7_05	A7	A	28C	fed	i	4	1	1	1.94375
A7_06	A7	A	28C	fed	i	4	1	1	1.90364
A7_07	A7	A	28C	fed	i	4	1	1	1.76799
A7_08	A7	A	28C	fed	i	2	0	0	1.75682
A7_09	A7	A	28C	fed	i	2	0	0	1.83499
A7_10	A7	A	28C	fed	i	3	0	0	1.80025
A7_11	A7	A	28C	fed	i	4	1	1	1.94169
A7_12	A7	A	28C	fed	i	4	1	1	1.80604
A12_01	A12	A	28C	fed	i	2	0	0	1.69272
A12_02	A12	A	28C	fed	i	2	0	0	1.74814
A12_03	A12	A	28C	fed	i	2	0	0	1.78991
A12_04	A12	A	28C	fed	i	2	0	0	1.75476
A12_05	A12	A	28C	fed	i	2	0	0	1.71216
A12_06	A12	A	28C	fed	i	2	0	0	1.73036
A12_07	A12	A	28C	fed	i	2	0	0	1.73449
A12_08	A12	A	28C	fed	i	2	0	0	1.73036
A12_09	A12	A	28C	fed	i	4	1	1	1.93714
A12_10	A12	A	28C	fed	i	4	1	1	1.92142
A12_11	A12	A	28C	fed	i	2	0	0	1.75145
A12_12	A12	A	28C	fed	i	2	0	0	1.75476
A12_13	A12	A	28C	fed	i	2	0	0	1.71464
A14_01	A14	A	28C	fed	i	2	0	0	1.62324
A14_02	A14	A	28C	fed	i	4	1	1	1.89289
A14_03	A14	A	28C	fed	i	4	1	1	1.91439
A14_04	A14	A	28C	fed	i	4	1	0	1.8383
A14_05	A14	A	28C	fed	i	4	1	1	1.95947
A14_06	A14	A	28C	fed	i	4	1	1	1.87924
A14_07	A14	A	28C	fed	i	2	0	0	1.75351
A14_08	A14	A	28C	fed	i	2	0	0	1.83623
A14_09	A14	A	28C	fed	i	4	1	1	1.87841
A14_10	A14	A	28C	fed	i	2	0	0	1.83003
A14_11	A14	A	28C	fed	i	4	1	1	1.8962
A16_01	A16	A	28C	fed	i	4	1	1	1.94251
A16_02	A16	A	28C	fed	i	4	1	1	1.88007
A16_03	A16	A	28C	fed	i	2	0	0	1.68528
A16_04	A16	A	28C	fed	i	4	1	1	1.93342
A16_05	A16	A	28C	fed	i	2	0	0	1.81224
A16_06	A16	A	28C	fed	i	4	1	1	1.91977
A16_07	A16	A	28C	fed	i	4	1	1	1.85691
A16_08	A16	A	28C	fed	i	4	1	1	1.91646
A16_09	A16	A	28C	fed	i	2	0	0	1.7134
A16_10	A16	A	28C	fed	i	2	0	0	1.84615
A16_11	A16	A	28C	fed	i	4	1	1	1.90695
A16_12	A16	A	28C	fed	i	2	0	0	1.70968
A16_13	A16	A	28C	fed	i	2	0	0	1.70265
A16_14	A16	A	28C	fed	i	4	1	1	1.8904
A16_15	A16	A	28C	fed	i	4	1	1	1.93424
A20_01	A20	A	28C	fed	i	2	0	0	1.84202
A20_02	A20	A	28C	fed	i	2	0	0	1.75393
A20_03	A20	A	28C	fed	i	4	1	1	1.89785
A20_04	A20	A	28C	fed	i	4	1	1	1.9694
A20_05	A20	A	28C	fed	i	4	1	1	1.87882
A20_06	A20	A	28C	fed	i	4	1	1	1.96857
A20_07	A20	A	28C	fed	i	2	0	0	1.81927
A20_08	A20	A	28C	fed	i	4	1	1	1.98222
A20_09	A20	A	28C	fed	i	3	0	0	1.8354
A20_10	A20	A	28C	fed	i	2	0	0	1.62614
A20_11	A20	A	28C	fed	i	4	1	1	1.93217
A20_12	A20	A	28C	fed	i	4	1	1	1.8139
A20_13	A20	A	28C	fed	i	2	0	0	1.76385
A20_14	A20	A	28C	fed	i	2	0	0	1.73325
A20_15	A20	A	28C	fed	i	4	1	1	1.93507
A20_16	A20	A	28C	fed	i	2	0	0	1.80521
A20_17	A20	A	28C	fed	i	2	0	0	1.75145
A24_01	A24	A	28C	fed	i	2	0	0	1.68362
A24_02	A24	A	28C	fed	i	4	1	1	1.82713
A24_03	A24	A	28C	fed	i	4	1	1	1.89826
A24_04	A24	A	28C	fed	i	4	1	1	1.91481
A24_05	A24	A	28C	fed	i	2	0	0	1.59843
A24_06	A24	A	28C	fed	i	2	0	0	1.57072
A24_07	A24	A	28C	fed	i	4	1	0	1.79653
A27_01	A27	A	28C	fed	i	2	0	0	1.84078
A27_02	A27	A	28C	fed	i	4	1	1	1.89123
A27_03	A27	A	28C	fed	i	4	1	1	1.94955
A27_04	A27	A	28C	fed	i	4	1	1	1.90943
A27_05	A27	A	28C	fed	i	4	1	1	1.95327
A27_06	A27	A	28C	fed	i	4	1	1	1.96278
A27_07	A27	A	28C	fed	i	4	1	1	1.87759
A27_08	A27	A	28C	fed	i	2	0	0	1.8172
A27_09	A27	A	28C	fed	i	2	0	0	1.7134
A27_10	A27	A	28C	fed	i	2	0	0	1.80356
A27_11	A27	A	28C	fed	i	2	0	0	1.79653
A27_12	A27	A	28C	fed	i	5	1	1	1.96195
A27_13	A27	A	28C	fed	i	2	0	0	1.77006
A27_14	A27	A	28C	fed	i	2	0	0	1.73615
A27_15	A27	A	28C	fed	i	2	0	0	1.74938
A27_16	A27	A	28C	fed	i	4	1	1	1.90116
A27_17	A27	A	28C	fed	i	2	0	0	1.72332
A28_01	A28	A	28C	fed	i	4	1	1	1.89165
A28_02	A28	A	28C	fed	i	4	1	1	1.91108
A28_03	A28	A	28C	fed	i	4	1	1	1.82299
A28_04	A28	A	28C	fed	i	4	1	1	1.86146
A28_05	A28	A	28C	fed	i	2	0	0	1.84491
A28_06	A28	A	28C	fed	i	2	0	0	1.80728
A28_07	A28	A	28C	fed	i	4	1	1	1.91026
A28_08	A28	A	28C	fed	i	2	0	0	1.77419
A28_09	A28	A	28C	fed	i	2	0	0	1.79446
A28_10	A28	A	28C	fed	i	4	1	1	1.89247
A28_11	A28	A	28C	fed	i	4	1	1	1.91232
A28_12	A28	A	28C	fed	i	2	0	0	1.70802
A28_13	A28	A	28C	fed	i	2	0	0	1.77792
A28_14	A28	A	28C	fed	i	2	0	0	1.73284
A28_15	A28	A	28C	fed	i	4	1	1	1.86021
A28_16	A28	A	28C	fed	i	4	1	1	1.97146
A28_17	A28	A	28C	fed	i	4	1	1	1.89785
B1_0001	B1	B	28C	fed	ii	2	0	0	1.60306
B1_0002	B1	B	28C	fed	ii	2	0	0	1.74255
B1_0003	B1	B	28C	fed	ii	4	1	1	1.82119
B1_0004	B1	B	28C	fed	ii	2	0	0	1.7173
B1_0005	B1	B	28C	fed	ii	4	1	1	1.84934
B1_0006	B1	B	28C	fed	ii	4	1	1	1.85596
B1_0007	B1	B	28C	fed	ii	2	0	0	1.64073
B1_0008	B1	B	28C	fed	ii	4	1	1	1.81333
B1_0009	B1	B	28C	fed	ii	4	1	1	1.86838
B1_0010	B1	B	28C	fed	ii	2	0	0	1.7202
B1_0011	B1	B	28C	fed	ii	2	0	0	1.69661
B1_0012	B1	B	28C	fed	ii	2	0	0	1.72144
B1_0013	B1	B	28C	fed	ii	2	0	0	1.78601
B1_0014	B1	B	28C	fed	ii	2	0	0	1.68667
B2_0001	B2	B	28C	fed	ii	4	1	1	1.86341
B2_0002	B2	B	28C	fed	ii	2	0	0	1.71647
B2_0003	B2	B	28C	fed	ii	2	0	0	1.67633
B2_0004	B2	B	28C	fed	ii	2	0	0	1.77483
B2_0005	B2	B	28C	fed	ii	2	0	0	1.84478
B2_0006	B2	B	28C	fed	ii	2	0	0	1.81457
B2_0007	B2	B	28C	fed	ii	4	1	1	1.93626
B2_0008	B2	B	28C	fed	ii	2	0	0	1.71399
B2_0009	B2	B	28C	fed	ii	4	1	1	1.87831
B2_0010	B2	B	28C	fed	ii	2	0	0	1.77401
B2_0011	B2	B	28C	fed	ii	2	0	0	1.68253
B2_0012	B2	B	28C	fed	ii	2	0	0	1.76573
B2_0013	B2	B	28C	fed	ii	2	0	0	1.80505
B3_01	B3	B	28C	fed	ii	2	0	0	1.75
B3_02	B3	B	28C	fed	ii	4	1	1	1.89776
B3_03	B3	B	28C	fed	ii	2	0	0	1.6755
B3_04	B3	B	28C	fed	ii	2	0	0	1.73924
B3_05	B3	B	28C	fed	ii	2	0	0	1.77566
B3_06	B3	B	28C	fed	ii	2	0	0	1.71565
B3_07	B3	B	28C	fed	ii	2	0	0	1.80588
B3_08	B3	B	28C	fed	ii	4	1	1	1.86548
B3_09	B3	B	28C	fed	ii	4	1	1	1.92301
B3_10	B3	B	28C	fed	ii	2	0	0	1.78146
B3_11	B3	B	28C	fed	ii	2	0	0	1.61217
B3_12	B3	B	28C	fed	ii	2	0	0	1.69536
B4_01	B4	B	28C	fed	ii	2	0	0	1.69288
B4_02	B4	B	28C	fed	ii	2	0	0	1.6519
B4_03	B4	B	28C	fed	ii	2	0	0	1.69578
B4_04	B4	B	28C	fed	ii	3	0	0	1.86134
B4_05	B4	B	28C	fed	ii	2	0	0	1.75207
B4_06	B4	B	28C	fed	ii	2	0	0	1.77566
B4_07	B4	B	28C	fed	ii	2	0	0	1.74379
B4_08	B4	B	28C	fed	ii	2	0	0	1.74007
B4_09	B4	B	28C	fed	ii	2	0	0	1.74628
B4_10	B4	B	28C	fed	ii	2	0	0	1.68667
B4_11	B4	B	28C	fed	ii	2	0	0	1.77939
B4_12	B4	B	28C	fed	ii	2	0	0	1.73179
B4_13	B4	B	28C	fed	ii	2	0	0	1.6072
B4_14	B4	B	28C	fed	ii	2	0	0	1.7173
B5_01	B5	B	28C	fed	ii	2	0	0	1.69454
B5_02	B5	B	28C	fed	ii	4	1	1	1.95737
B5_03	B5	B	28C	fed	ii	2	0	0	1.82078
B5_04	B5	B	28C	fed	ii	4	1	1	1.92094
B5_05	B5	B	28C	fed	ii	2	0	0	1.75621
B5_06	B5	B	28C	fed	ii	2	0	0	1.67301
B5_07	B5	B	28C	fed	ii	2	0	0	1.6221
B5_08	B5	B	28C	fed	ii	2	0	0	1.74172
B5_09	B5	B	28C	fed	ii	2	0	0	1.82823
B5_10	B5	B	28C	fed	ii	2	0	0	1.82906
B5_11	B5	B	28C	fed	ii	2	0	0	1.84892
B5_12	B5	B	28C	fed	ii	2	0	0	1.59892
B5_13	B5	B	28C	fed	ii	2	0	0	1.7202
B6_1	B6	B	28C	fed	ii	4	1	1	1.89901
B6_2	B6	B	28C	fed	ii	2	0	0	1.7053
B6_3	B6	B	28C	fed	ii	2	0	0	1.7173
B6_4	B6	B	28C	fed	ii	4	1	1	1.83319
B6_5	B6	B	28C	fed	ii	2	0	0	1.74214
B6_6	B6	B	28C	fed	ii	4	1	1	1.81664
B6_7	B6	B	28C	fed	ii	4	1	1	1.87003
B6_8	B6	B	28C	fed	ii	4	1	1	1.87914
B6_9	B6	B	28C	fed	ii	4	1	1	1.90397
B6_10	B6	B	28C	fed	ii	2	0	0	1.79719
B6_11	B6	B	28C	fed	ii	2	0	0	1.72351
B6_12	B6	B	28C	fed	ii	2	0	0	1.76945
B6_13	B6	B	28C	fed	ii	2	0	0	1.77856
B6_14	B6	B	28C	fed	ii	4	1	1	1.80878
B7_01	B7	B	28C	fed	ii	2	0	0	1.73593
B7_02	B7	B	28C	fed	ii	2	0	0	1.8005
B7_03	B7	B	28C	fed	ii	2	0	0	1.74752
B7_04	B7	B	28C	fed	ii	4	1	1	1.92426
B7_05	B7	B	28C	fed	ii	2	0	0	1.76987
B7_06	B7	B	28C	fed	ii	2	0	0	1.70116
B7_07	B7	B	28C	fed	ii	2	0	0	1.75166
B8_01	B8	B	28C	fed	ii	4	1	1	1.94288
B8_02	B8	B	28C	fed	ii	2	0	0	1.66515
B8_03	B8	B	28C	fed	ii	4	1	1	1.85099
B8_04	B8	B	28C	fed	ii	4	1	1	1.88038
B8_05	B8	B	28C	fed	ii	2	0	0	1.67633
B8_06	B8	B	28C	fed	ii	2	0	0	1.61093
B8_07	B8	B	28C	fed	ii	2	0	0	1.81291
B9_01	B9	B	28C	fed	ii	2	0	0	1.55712
B9_02	B9	B	28C	fed	ii	2	0	0	1.70571
B9_03	B9	B	28C	fed	ii	4	1	1	1.83982
B9_04	B9	B	28C	fed	ii	2	0	0	1.77815
B9_05	B9	B	28C	fed	ii	2	0	0	1.77235
B9_06	B9	B	28C	fed	ii	2	0	0	1.73427
B9_07	B9	B	28C	fed	ii	4	1	1	1.89031
B9_08	B9	B	28C	fed	ii	2	0	0	1.68874
B9_09	B9	B	28C	fed	ii	2	0	0	1.71772
B9_10	B9	B	28C	fed	ii	2	0	0	1.79015
B9_11	B9	B	28C	fed	ii	2	0	0	1.76035
B9_12	B9	B	28C	fed	ii	2	0	0	1.73965
B10_01	B10	B	28C	fed	ii	2	0	0	1.73924
B10_02	B10	B	28C	fed	ii	2	0	0	1.75704
B10_03	B10	B	28C	fed	ii	2	0	0	1.64652
B10_04	B10	B	28C	fed	ii	2	0	0	1.70116
B10_05	B10	B	28C	fed	ii	2	0	0	1.71565
B10_06	B10	B	28C	fed	ii	2	0	0	1.6755
B10_07	B10	B	28C	fed	ii	2	0	0	1.71937
B10_08	B10	B	28C	fed	ii	2	0	0	1.68502
B10_09	B10	B	28C	fed	ii	2	0	0	1.70033
B10_10	B10	B	28C	fed	ii	2	0	0	1.6904
A2_01	A2	A	23C	fed	iii	2	0	0	1.66515
A2_02	A2	A	23C	fed	iii	4	1	1	1.93709
A2_03	A2	A	23C	fed	iii	3	0	0	1.79512
A2_04	A2	A	23C	fed	iii	4	1	1	1.7856
A2_05	A2	A	23C	fed	iii	2	0	0	1.59147
A2_06	A2	A	23C	fed	iii	4	1	1	1.95737
A6_01	A6	A	23C	fed	iii	2	0	0	1.5029
A6_02	A6	A	23C	fed	iii	2	0	0	1.51407
A6_03	A6	A	23C	fed	iii	2	0	0	1.71896
A6_04	A6	A	23C	fed	iii	2	0	0	1.66515
A6_05	A6	A	23C	fed	iii	2	0	0	1.67922
A6_06	A6	A	23C	fed	iii	2	0	0	1.52401
A6_07	A6	A	23C	fed	iii	2	0	0	1.63452
A8_01	A8	A	23C	fed	iii	2	0	0	1.81581
A8_02	A8	A	23C	fed	iii	4	1	1	1.84023
A8_03	A8	A	23C	fed	iii	2	0	0	1.7173
A8_04	A8	A	23C	fed	iii	2	0	0	1.78891
A8_05	A8	A	23C	fed	iii	2	0	0	1.77525
A8_06	A8	A	23C	fed	iii	2	0	0	1.52649
A9_01	A9	A	23C	fed	iii	2	0	0	1.70819
A9_02	A9	A	23C	fed	iii	2	0	0	1.70323
A9_03	A9	A	23C	fed	iii	2	0	0	1.68253
A9_04	A9	A	23C	fed	iii	4	1	1	1.79429
A9_05	A9	A	23C	fed	iii	2	0	0	1.68253
A9_06	A9	A	23C	fed	iii	2	0	0	1.61093
A11_01	A11	A	23C	fed	iii	4	1	1	1.92633
A11_02	A11	A	23C	fed	iii	2	0	0	1.75869
A11_03	A11	A	23C	fed	iii	4	1	1	1.86921
A11_04	A11	A	23C	fed	iii	2	0	0	1.76159
A11_05	A11	A	23C	fed	iii	2	0	0	1.76242
A11_06	A11	A	23C	fed	iii	4	1	1	1.875
A11_07	A11	A	23C	fed	iii	4	1	1	1.92301
A11_08	A11	A	23C	fed	iii	2	0	0	1.75704
A11_09	A11	A	23C	fed	iii	2	0	0	1.74752
A11_10	A11	A	23C	fed	iii	2	0	0	1.7529
A11_11	A11	A	23C	fed	iii	4	1	1	1.85513
A11_12	A11	A	23C	fed	iii	2	0	0	1.7947
A11_13	A11	A	23C	fed	iii	2	0	0	1.81291
A11_14	A11	A	23C	fed	iii	2	0	0	1.70033
A15_01	A15	A	23C	fed	iii	4	1	1	1.88659
A15_02	A15	A	23C	fed	iii	4	1	1	1.9524
A15_03	A15	A	23C	fed	iii	4	1	1	1.85969
A15_04	A15	A	23C	fed	iii	2	0	0	1.80795
A15_05	A15	A	23C	fed	iii	2	0	0	1.77566
A15_06	A15	A	23C	fed	iii	4	1	1	1.94247
A15_07	A15	A	23C	fed	iii	4	1	1	1.86672
A15_08	A15	A	23C	fed	iii	2	0	0	1.77897
A15_09	A15	A	23C	fed	iii	2	0	0	1.7976
A15_10	A15	A	23C	fed	iii	2	0	0	1.69702
A15_11	A15	A	23C	fed	iii	3	0	0	1.83568
A19_01	A19	A	23C	fed	iii	2	0	0	1.82409
A19_02	A19	A	23C	fed	iii	2	0	0	1.75538
A19_03	A19	A	23C	fed	iii	2	0	0	1.77773
A19_04	A19	A	23C	fed	iii	2	0	0	1.8154
A19_05	A19	A	23C	fed	iii	4	1	1	1.82078
A19_06	A19	A	23C	fed	iii	2	0	0	1.75579
A19_07	A19	A	23C	fed	iii	4	1	1	1.87252
A19_08	A19	A	23C	fed	iii	2	0	0	1.78849
A19_09	A19	A	23C	fed	iii	2	0	0	1.63907
A19_10	A19	A	23C	fed	iii	2	0	0	1.78394
A19_11	A19	A	23C	fed	iii	2	0	0	1.81416
A19_12	A19	A	23C	fed	iii	2	0	0	1.73262
A19_13	A19	A	23C	fed	iii	2	0	0	1.62914
A19_14	A19	A	23C	fed	iii	2	0	0	1.75828
A19_15	A19	A	23C	fed	iii	2	0	0	1.81829
A19_16	A19	A	23C	fed	iii	2	0	0	1.59561
A23_01	A23	A	23C	fed	iii	2	0	0	1.63245
A23_02	A23	A	23C	fed	iii	2	0	0	1.64114
A23_03	A23	A	23C	fed	iii	4	1	1	1.81498
A23_04	A23	A	23C	fed	iii	2	0	0	1.62707
A23_05	A23	A	23C	fed	iii	4	1	1	1.86631
A23_06	A23	A	23C	fed	iii	3	0	0	1.83278
A23_07	A23	A	23C	fed	iii	2	0	0	1.69454
A23_08	A23	A	23C	fed	iii	4	1	1	1.87334
A23_09	A23	A	23C	fed	iii	2	0	0	1.67384
A23_10	A23	A	23C	fed	iii	4	1	1	1.83526
A1_01	A1	A	28C	starved	iv	2	0	0	1.7856
A1_02	A1	A	28C	starved	iv	2	0	0	1.76159
A1_03	A1	A	28C	starved	iv	2	0	0	1.82119
A1_04	A1	A	28C	starved	iv	2	0	0	1.74917
A1_05	A1	A	28C	starved	iv	2	0	0	1.68212
A1_06	A1	A	28C	starved	iv	2	0	0	1.69661
A1_07	A1	A	28C	starved	iv	2	0	0	1.80546
A5_01	A5	A	28C	starved	iv	4	1	0	1.86383
A5_02	A5	A	28C	starved	iv	2	0	0	1.81664
A5_03	A5	A	28C	starved	iv	2	0	0	1.74793
A5_04	A5	A	28C	starved	iv	2	0	0	1.7173
A10_01	A10	A	28C	starved	iv	4	1	1	1.87045
A10_02	A10	A	28C	starved	iv	2	0	0	1.79346
A10_03	A10	A	28C	starved	iv	2	0	0	1.78974
A10_04	A10	A	28C	starved	iv	2	0	0	1.74089
A10_05	A10	A	28C	starved	iv	2	0	0	1.72641
A10_06	A10	A	28C	starved	iv	2	0	0	1.6399
A10_07	A10	A	28C	starved	iv	2	0	0	1.75621
A10_08	A10	A	28C	starved	iv	2	0	0	1.7649
A10_09	A10	A	28C	starved	iv	2	0	0	1.78311
A13_01	A13	A	28C	starved	iv	2	0	0	1.77483
A13_02	A13	A	28C	starved	iv	2	0	0	1.80422
A13_03	A13	A	28C	starved	iv	4	1	1	1.8779
A13_04	A13	A	28C	starved	iv	2	0	0	1.73262
A13_05	A13	A	28C	starved	iv	2	0	0	1.84065
A13_06	A13	A	28C	starved	iv	2	0	0	1.74048
A13_07	A13	A	28C	starved	iv	2	0	0	1.74752
A13_08	A13	A	28C	starved	iv	2	0	0	1.82161
A17_01	A17	A	28C	starved	iv	2	0	0	1.75869
A17_02	A17	A	28C	starved	iv	2	0	0	1.67839
A17_03	A17	A	28C	starved	iv	3	0	0	1.78435
A17_04	A17	A	28C	starved	iv	2	0	0	1.69619
A17_05	A17	A	28C	starved	iv	2	0	0	1.78974
A17_06	A17	A	28C	starved	iv	2	0	0	1.66639
A17_07	A17	A	28C	starved	iv	2	0	0	1.71316
A17_08	A17	A	28C	starved	iv	4	1	1	1.85431
A18_01	A18	A	28C	starved	iv	2	0	0	1.72806
A18_02	A18	A	28C	starved	iv	4	1	1	1.85637
A18_03	A18	A	28C	starved	iv	2	0	0	1.70033
A18_04	A18	A	28C	starved	iv	2	0	0	1.69826
A18_05	A18	A	28C	starved	iv	2	0	0	1.68626
A18_06	A18	A	28C	starved	iv	2	0	0	1.61714
A18_07	A18	A	28C	starved	iv	4	1	1	1.8452
A18_08	A18	A	28C	starved	iv	2	0	0	1.72682
A18_09	A18	A	28C	starved	iv	2	0	0	1.77276
A18_10	A18	A	28C	starved	iv	2	0	0	1.77773
A18_11	A18	A	28C	starved	iv	2	0	0	1.64569
A21_01	A21	A	28C	starved	iv	2	0	0	1.76987
A21_02	A21	A	28C	starved	iv	4	1	1	1.8274
A21_03	A21	A	28C	starved	iv	2	0	0	1.81829
A21_04	A21	A	28C	starved	iv	2	0	0	1.80422
A21_05	A21	A	28C	starved	iv	4	1	1	1.91142
A21_06	A21	A	28C	starved	iv	3	0	0	1.85099
A21_07	A21	A	28C	starved	iv	2	0	0	1.82947
A21_08	A21	A	28C	starved	iv	2	0	0	1.80836
A21_09	A21	A	28C	starved	iv	4	1	1	1.89818
A21_10	A21	A	28C	starved	iv	4	1	1	1.90728
A21_11	A21	A	28C	starved	iv	2	0	0	1.79884
A22_01	A22	A	28C	starved	iv	4	1	1	1.85886
A22_02	A22	A	28C	starved	iv	4	1	1	1.86755
A22_03	A22	A	28C	starved	iv	2	0	0	1.76159
A22_04	A22	A	28C	starved	iv	2	0	0	1.73924
A22_05	A22	A	28C	starved	iv	4	1	1	1.85348
A22_06	A22	A	28C	starved	iv	3	0	0	1.76407
A22_07	A22	A	28C	starved	iv	2	0	0	1.75331
A22_08	A22	A	28C	starved	iv	2	0	0	1.7351
A22_09	A22	A	28C	starved	iv	2	0	0	1.73717
A22_10	A22	A	28C	starved	iv	4	1	1	1.89652
A25_01	A25	A	28C	starved	iv	4	1	1	1.86755
A25_02	A25	A	28C	starved	iv	2	0	0	1.71399
A25_03	A25	A	28C	starved	iv	4	1	1	1.87872
A25_04	A25	A	28C	starved	iv	2	0	0	1.74089
A25_05	A25	A	28C	starved	iv	2	0	0	1.74503
A25_06	A25	A	28C	starved	iv	2	0	0	1.68502
A25_07	A25	A	28C	starved	iv	2	0	0	1.65315
A26_01	A26	A	28C	starved	iv	2	0	0	1.70861
A26_02	A26	A	28C	starved	iv	2	0	0	1.65687
A26_03	A26	A	28C	starved	iv	2	0	0	1.70985
A26_04	A26	A	28C	starved	iv	2	0	0	1.65646
A26_05	A26	A	28C	starved	iv	2	0	0	1.75621
A26_06	A26	A	28C	starved	iv	2	0	0	1.57864
A26_07	A26	A	28C	starved	iv	2	0	0	1.63824
A26_08	A26	A	28C	starved	iv	2	0	0	1.69412
A26_09	A26	A	28C	starved	iv	2	0	0	1.74917
A26_10	A26	A	28C	starved	iv	2	0	0	1.71316
A26_11	A26	A	28C	starved	iv	2	0	0	1.62831
A26_12	A26	A	28C	starved	iv	2	0	0	1.62045
A26_13	A26	A	28C	starved	iv	2	0	0	1.72724

## Sheet: Sheet2
BxB, 28C, fed	B1_0001	B1_0002	B1_0003	B1_0004	B1_0005	B1_0006	B1_0007	B1_0008	B1_0009	B1_0010	B1_0011	B1_0012	B1_0013	B1_0014	B2_0001	B2_0002	B2_0003	B2_0004	B2_0005	B2_0006	B2_0007	B2_0008	B2_0009	B2_0010	B2_0011	B2_0012	B2_0013	B3_01	B3_02	B3_03	B3_04	B3_05	B3_06	B3_07	B3_08	B3_09	B3_10	B3_11	B3_12	B4_01	B4_02	B4_03	B4_04	B4_05	B4_06	B4_07	B4_08	B4_09	B4_10
head	1.178	1.237	1.219	1.191	1.232	1.212	1.156	1.223	1.208	1.199	1.192	1.211	1.267	1.198	1.232	1.115	1.2	1.27	1.287	1.231	1.298	1.231	1.24	1.242	1.209	1.231	1.267	1.185	1.251	1.209	1.232	1.256	1.2	1.269	1.249	1.271	1.27	1.184	1.221	1.149	1.174	1.195	1.311	1.264	1.241	1.239	1.28	1.224	1.215
thorax	1.165	1.29	1.381	1.297	1.388	1.427	1.237	1.347	1.414	1.282	1.254	1.288	1.314	1.247	1.385	1.291	1.234	1.306	1.383	1.366	1.467	1.258	1.427	1.313	1.244	1.318	1.327	1.31	1.444	1.219	1.29	1.317	1.28	1.347	1.44	1.447	1.305	1.187	1.258	1.25	1.204	1.25	1.352	1.277	1.297	1.299	1.274	1.297	1.247
petiole	1.091	1.191	1.224	1.176	1.24	1.253	1.1	1.21	1.253	1.178	1.16	1.184	1.219	1.154	1.245	1.24	1.16	1.237	1.269	1.251	1.3	1.189	1.258	1.232	1.145	1.224	1.233	1.207	1.3	1.147	1.201	1.229	1.167	1.247	1.285	1.287	1.217	1.114	1.175	1.14	1.11	1.134	1.27	1.183	1.214	1.247	1.208	1.201	1.144
gaster	1.53	1.683	1.8	1.661	1.848	1.845	1.571	1.811	1.892	1.675	1.653	1.66	1.734	1.63	1.885	1.741	1.616	1.712	1.787	1.787	1.913	1.652	1.871	1.731	1.612	1.717	1.767	1.733	1.89	1.62	1.68	1.717	1.665	1.747	1.818	1.928	1.729	1.524	1.617	1.691	1.613	1.652	1.834	1.692	1.752	1.675	1.65	1.698	1.613
Sum	4.964	5.401	5.624	5.325	5.708	5.737	5.064	5.591	5.767	5.334	5.259	5.343	5.534	5.229	5.747	5.387	5.21	5.525	5.726	5.635	5.978	5.33	5.796	5.518	5.21	5.49	5.594	5.435	5.885	5.195	5.403	5.519	5.312	5.61	5.792	5.933	5.521	5.009	5.271	5.23	5.101	5.231	5.767	5.416	5.504	5.46	5.412	5.42	5.219
w/o petiole	3.873	4.21	4.4	4.149	4.468	4.484	3.964	4.381	4.514	4.156	4.099	4.159	4.315	4.075	4.502	4.147	4.05	4.288	4.457	4.384	4.678	4.141	4.538	4.286	4.065	4.266	4.361	4.228	4.585	4.048	4.202	4.29	4.145	4.363	4.507	4.646	4.304	3.895	4.096	4.09	3.991	4.097	4.497	4.233	4.29	4.213	4.204	4.219	4.075
in mm	1.60306	1.74255	1.82119	1.7173	1.84934	1.85596	1.64073	1.81333	1.86838	1.7202	1.69661	1.72144	1.78601	1.68667	1.86341	1.71647	1.67632	1.77483	1.84478	1.81457	1.93626	1.71399	1.87831	1.77401	1.68253	1.76573	1.80505	1.75	1.89776	1.6755	1.73924	1.77566	1.71565	1.80588	1.86548	1.92301	1.78146	1.61217	1.69536	1.69288	1.6519	1.69578	1.86134	1.75207	1.77566	1.74379	1.74007	1.74627	1.68667
2.416 = 1 mm
eye score	0	0	1	0	1	1	0	1	1	0	0	0	0	0	1	0	0	0	0	0	1	0	1	0	0	0	0	0	1	0	0	0	0	0	1	1	0	0	0	0	0	0	0	0	0	0	0	0	0
ovarioles	2	2	4	2	4	4	2	4	4	2	2	2	2	2	4	2	2	2	2	2	4	2	4	2	2	2	2	2	4	2	2	2	2	2	4	4	2	2	2	2	2	2	3	2	2	2	2	2	2
AxB, 23C, fed	A2_01	A2_02	A2_03	A2_04	A2_05	A2_06	A6_01	A6_02	A6_03	A6_04	A6_05	A6_06	A6_07	A8_01	A8_02	A8_03	A8_04	A8_05	A8_06	A9_01	A9_02	A9_03	A9_04	A9_05	A9_06	A11_01	A11_02	A11_03	A11_04	A11_05	A11_06	A11_07	A11_08	A11_09	A11_10	A11_11	A11_12	A11_13	A11_14	A15_01	A15_02	A15_03	A15_04	A15_05	A15_06	A15_07	A15_08	A15_09	A15_10
head	1.137	1.271	1.259	1.203	1.174	1.279	1.08	1.087	1.217	1.186	1.167	1.083	1.147	1.269	1.193	1.254	1.21	1.218	1.109	1.183	1.205	1.153	1.198	1.158	1.162	1.214	1.216	1.195	1.237	1.248	1.207	1.268	1.194	1.217	1.215	1.235	1.208	1.254	1.175	1.216	1.24	1.242	1.243	1.247	1.248	1.219	1.213	1.282	1.178
thorax	1.258	1.497	1.321	1.352	1.162	1.503	1.119	1.143	1.257	1.214	1.241	1.116	1.184	1.347	1.421	1.363	1.337	1.374	1.154	1.269	1.291	1.274	1.34	1.253	1.216	1.508	1.308	1.444	1.319	1.317	1.44	1.467	1.3	1.304	1.301	1.421	1.363	1.372	1.303	1.467	1.524	1.426	1.365	1.349	1.497	1.423	1.322	1.334	1.273
petiole	1.09	1.321	1.227	1.221	1.101	1.324	1.04	0.972	1.18	1.17	1.157	1.053	1.138	1.255	1.246	1.231	1.277	1.231	1.064	1.177	1.18	1.159	1.192	1.192	1.121	1.304	1.217	1.257	1.22	1.19	1.26	1.288	1.201	1.233	1.244	1.27	1.257	1.251	1.125	1.259	1.312	1.261	1.281	1.231	1.319	1.248	1.207	1.245	1.178
gaster	1.628	1.912	1.757	1.759	1.509	1.947	1.432	1.428	1.679	1.623	1.649	1.483	1.618	1.771	1.832	1.532	1.775	1.697	1.425	1.675	1.619	1.638	1.797	1.654	1.514	1.932	1.725	1.877	1.7	1.693	1.883	1.911	1.751	1.701	1.719	1.826	1.765	1.754	1.63	1.875	1.953	1.825	1.76	1.694	1.948	1.868	1.763	1.727	1.649
Sum	5.113	6.001	5.564	5.535	4.946	6.053	4.671	4.63	5.333	5.193	5.214	4.735	5.087	5.642	5.692	5.38	5.599	5.52	4.752	5.304	5.295	5.224	5.527	5.257	5.013	5.958	5.466	5.773	5.476	5.448	5.79	5.934	5.446	5.455	5.479	5.752	5.593	5.631	5.233	5.817	6.029	5.754	5.649	5.521	6.012	5.758	5.505	5.588	5.278
w/o petiole	4.023	4.68	4.337	4.314	3.845	4.729	3.631	3.658	4.153	4.023	4.057	3.682	3.949	4.387	4.446	4.149	4.322	4.289	3.688	4.127	4.115	4.065	4.335	4.065	3.892	4.654	4.249	4.516	4.256	4.258	4.53	4.646	4.245	4.222	4.235	4.482	4.336	4.38	4.108	4.558	4.717	4.493	4.368	4.29	4.693	4.51	4.298	4.343	4.1
in mm	1.66515	1.93709	1.79512	1.7856	1.59147	1.95737	1.5029	1.51407	1.71896	1.66515	1.67922	1.52401	1.63452	1.81581	1.84023	1.7173	1.78891	1.77525	1.52649	1.7082	1.70323	1.68253	1.79429	1.68253	1.61093	1.92632	1.75869	1.86921	1.76159	1.76242	1.875	1.92301	1.75704	1.74752	1.7529	1.85513	1.7947	1.81291	1.70033	1.88659	1.9524	1.85969	1.80795	1.77566	1.94247	1.86672	1.77897	1.7976	1.69702
eye score	0	1	0	1	0	1	0	0	0	0	0	0	0	0	1	0	0	0	0	0	0	0	1	0	0	1	0	1	0	0	1	1	0	0	0	1	0	0	0	1	1	1	0	0	1	1	0	0	0
ovarioles	2	4	3	4	2	4	2	2	2	2	2	2	2	2	4	2	2	2	2	2	2	2	4	2	2	4	2	4	2	2	4	4	2	2	2	4	2	2	2	4	4	4	2	2	4	4	2	2	2
AxB, 28C, starve	A1_01	A1_02	A1_03	A1_04	A1_05	A1_06	A1_07	A5_01	A5_02	A5_03	A5_04	A10_01	A10_02	A10_03	A10_04	A10_05	A10_06	A10_07	A10_08	A10_09	A13_01	A13_02	A13_03	A13_04	A13_05	A13_06	A13_07	A13_08	A17_01	A17_02	A17_03	A17_04	A17_05	A17_06	A17_07	A17_08	A18_01	A18_02	A18_03	A18_04	A18_05	A18_06	A18_07	A18_08	A18_09	A18_10	A18_11	A21_01	A21_02
head	1.259	1.237	1.266	1.23	1.201	1.214	1.207	1.284	1.294	1.24	1.215	1.217	1.253	1.266	1.243	1.22	1.172	1.259	1.245	1.238	1.264	1.255	1.237	1.219	1.279	1.227	1.235	1.27	1.258	1.186	1.248	1.234	1.28	1.188	1.217	1.226	1.233	1.24	1.241	1.208	1.207	1.158	1.228	1.223	1.254	1.26	1.177	1.251	1.27
thorax	1.313	1.3	1.347	1.284	1.238	1.228	1.341	1.367	1.312	1.285	1.26	1.411	1.327	1.307	1.265	1.263	1.185	1.27	1.294	1.327	1.274	1.32	1.405	1.269	1.361	1.285	1.269	1.317	1.276	1.228	1.308	1.24	1.304	1.226	1.242	1.407	1.271	1.384	1.23	1.237	1.217	1.184	1.37	1.244	1.301	1.29	1.205	1.29	1.347
petiole	1.25	1.247	1.267	1.218	1.158	1.157	1.173	1.305	1.264	1.182	1.222	1.285	1.311	1.245	1.239	1.194	1.114	1.231	1.206	1.236	1.244	1.233	1.273	1.195	1.31	1.203	1.209	1.28	1.191	1.18	1.25	1.227	1.232	1.154	1.2	1.288	1.243	1.271	1.21	1.207	1.203	1.104	1.247	1.205	1.242	1.237	1.147	1.228	1.273
gaster	1.742	1.719	1.787	1.712	1.625	1.657	1.814	1.852	1.783	1.698	1.674	1.891	1.753	1.751	1.698	1.688	1.605	1.714	1.725	1.743	1.75	1.784	1.895	1.698	1.807	1.693	1.718	1.814	1.715	1.641	1.755	1.624	1.74	1.612	1.68	1.847	1.671	1.861	1.637	1.658	1.65	1.565	1.86	1.705	1.728	1.745	1.594	1.735	1.798
Sum	5.564	5.503	5.667	5.444	5.222	5.256	5.535	5.808	5.653	5.405	5.371	5.804	5.644	5.569	5.445	5.365	5.076	5.474	5.47	5.544	5.532	5.592	5.81	5.381	5.757	5.408	5.431	5.681	5.44	5.235	5.561	5.325	5.556	5.18	5.339	5.768	5.418	5.756	5.318	5.31	5.277	5.011	5.705	5.377	5.525	5.532	5.123	5.504	5.688
w/o petiole	4.314	4.256	4.4	4.226	4.064	4.099	4.362	4.503	4.389	4.223	4.149	4.519	4.333	4.324	4.206	4.171	3.962	4.243	4.264	4.308	4.288	4.359	4.537	4.186	4.447	4.205	4.222	4.401	4.249	4.055	4.311	4.098	4.324	4.026	4.139	4.48	4.175	4.485	4.108	4.103	4.074	3.907	4.458	4.172	4.283	4.295	3.976	4.276	4.415
in mm	1.7856	1.76159	1.82119	1.74917	1.68212	1.69661	1.80546	1.86382	1.81664	1.74793	1.7173	1.87045	1.79346	1.78974	1.74089	1.72641	1.6399	1.75621	1.7649	1.78311	1.77483	1.80422	1.8779	1.73262	1.84065	1.74048	1.74752	1.82161	1.75869	1.67839	1.78435	1.69619	1.78974	1.66639	1.71316	1.8543	1.72806	1.85637	1.70033	1.69826	1.68626	1.61714	1.8452	1.72682	1.77276	1.77773	1.6457	1.76987	1.8274
eye score	0	0	0	0	0	0	0	0	0	0	0	1	0	0	0	0	0	0	0	0	0	0	1	0	0	0	0	0	0	0	0	0	0	0	0	1	0	1	0	0	0	0	1	0	0	0	0	0	1
ovarioles	2	2	2	2	2	2	2	4	2	2	2	4	2	2	2	2	2	2	2	2	2	2	4	2	2	2	2	2	2	2	3	2	2	2	2	4	2	4	2	2	2	2	4	2	2	2	2	2	4
AxB, 28C, fed	A3_01	A3_02	A3_03	A3_04	A3_05	A3_06	A3_07	A4_01	A4_02	A4_03	A4_04	A4_05	A4_06	A4_07	A4_08	A4_09	A4_10	A4_11	A4_12	A4_13	A4_14	A7_01	A7_02	A7_03	A7_04	A7_05	A7_06	A7_07	A7_08	A7_09	A7_10	A7_11	A7_12	A12_01	A12_02	A12_03	A12_04	A12_05	A12_06	A12_07	A12_08	A12_09	A12_10	A12_11	A12_12	A12_13	A14_01	A14_02	A14_03
head	1.261	1.304	1.251	1.265	1.285	1.25	1.237	1.302	1.226	1.291	1.23	1.263	1.213	1.264	1.291	1.274	1.283	1.304	1.264	1.253	1.323	1.258	1.264	1.217	1.263	1.278	1.247	1.196	1.258	1.297	1.255	1.268	1.251	1.195	1.222	1.242	1.242	1.201	1.234	1.221	1.225	1.267	1.27	1.242	1.247	1.21	1.179	1.253	1.261
thorax	1.494	1.464	1.49	1.311	1.397	1.302	1.38	1.374	1.257	1.507	1.377	1.453	1.307	1.461	1.487	1.464	1.332	1.474	1.374	1.33	1.41	1.33	1.329	1.274	1.327	1.465	1.44	1.35	1.274	1.341	1.332	1.471	1.327	1.258	1.283	1.314	1.273	1.261	1.263	1.268	1.256	1.457	1.444	1.274	1.283	1.263	1.186	1.409	1.434
petiole	1.338	1.365	1.352	1.24	1.32	1.214	1.245	1.244	1.154	1.34	1.223	1.316	1.212	1.287	1.34	1.316	1.225	1.332	1.255	1.224	1.296	1.258	1.268	1.212	1.279	1.353	1.379	1.232	1.245	1.296	1.259	1.35	1.266	1.173	1.223	1.253	1.231	1.193	1.2	1.253	1.22	1.341	1.287	1.227	1.237	1.239	1.13	1.291	1.326
gaster	1.982	1.989	1.963	1.739	1.84	1.751	1.81	1.708	1.653	1.984	1.805	1.88	1.66	1.904	1.964	1.927	1.701	1.966	1.764	1.702	1.793	1.784	1.781	1.677	1.797	1.957	1.916	1.729	1.716	1.799	1.766	1.956	1.789	1.64	1.722	1.772	1.728	1.678	1.687	1.705	1.703	1.96	1.932	1.719	1.713	1.673	1.56	1.915	1.934
Sum	6.075	6.122	6.056	5.555	5.842	5.517	5.672	5.628	5.29	6.122	5.635	5.912	5.392	5.916	6.082	5.981	5.541	6.076	5.657	5.509	5.822	5.63	5.642	5.38	5.666	6.053	5.982	5.507	5.493	5.733	5.612	6.045	5.633	5.266	5.45	5.581	5.474	5.333	5.384	5.447	5.404	6.025	5.933	5.462	5.48	5.385	5.055	5.868	5.955
w/o petiole	4.737	4.757	4.704	4.315	4.522	4.303	4.427	4.384	4.136	4.782	4.412	4.596	4.18	4.629	4.742	4.665	4.316	4.744	4.402	4.285	4.526	4.372	4.374	4.168	4.387	4.7	4.603	4.275	4.248	4.437	4.353	4.695	4.367	4.093	4.227	4.328	4.243	4.14	4.184	4.194	4.184	4.684	4.646	4.235	4.243	4.146	3.925	4.577	4.629
in mm	1.95906	1.96733	1.94541	1.78453	1.87014	1.77957	1.83085	1.81307	1.7105	1.97767	1.82465	1.90074	1.7287	1.91439	1.96112	1.92928	1.78495	1.96195	1.82051	1.77213	1.87179	1.80811	1.80893	1.72374	1.81431	1.94376	1.90364	1.76799	1.75682	1.83499	1.80025	1.94169	1.80604	1.69272	1.74814	1.78991	1.75476	1.71216	1.73036	1.73449	1.73036	1.93714	1.92142	1.75145	1.75476	1.71464	1.62324	1.89289	1.91439
eye score	1	1	1	0	0	0	1	0	0	1	1	1	0	1	1	1	0	1	0	0	0	0	0	0	0	1	1	1	0	0	0	1	1	0	0	0	0	0	0	0	0	1	1	0	0	0	0	1	1
ovarioles	4	4	4	2	3	2	4	2	2	4	4	4	2	4	4	4	2	4	2	2	3	3	2	2	3	4	4	4	2	2	3	4	4	2	2	2	2	2	2	2	2	4	4	2	2	2	2	4	4
														Figure 1 = body size and intercaste proportions
Is there way to test if the shape of the sigmoid is different across conditions?							https://stats.stackexchange.com/questions/316801/how-to-compare-logistic-regression-curves							Figure 2 = CRN's for 4 ov., full size in supplement (and the correlation of petiole and rest of body); also overlap of 95 CIs
Im just overlapping 95%CIs for difference in mean at 50%														Figure 3, line A vs B vs L CRNs
Line A stock (C16AX3)	S1	S2	S3	S4	S5	S6	S7	S8	S9	S10	S11	S12	S13	S14	S15	S16	S17	S18	S19	S20	S21	S22	S23	S24	S25	S26	S27	S28	S29	S30	S31	S32	S33	S34	S35	S36	S37	S38	S39	S40	S41	S42	S43	S44	S45	S46	S47	S48	S49
head	1.3	1.258	1.251	1.237	missing	1.235	1.25	1.284	1.281	1.261	1.25	1.307	1.255	1.319	1.288	1.24	1.245	1.257	1.286	1.304	1.283	1.255	1.281	1.277	1.281	1.275	1.251	1.265	1.239	1.325	1.264	1.296	1.262	1.3	1.232	1.233	1.284	1.289	1.276	1.26	1.268	1.274	1.272	1.237	1.284	1.254	1.289	1.26	1.247
thorax	1.403	1.4	1.37	1.425		1.415	1.323	1.363	1.446	1.406	1.393	1.397	1.44	1.393	1.467	1.371	1.427	1.4	1.473	1.414	1.488	1.435	1.469	1.357	1.34	1.424	1.383	1.435	1.445	1.405	1.434	1.384	1.386	1.42	1.373	1.317	1.343	1.345	1.387	1.491	1.481	1.329	1.441	1.467	1.347	1.465	1.538	1.319	1.358
petiole	1.308	1.285	1.22	1.25		1.267	1.227	1.241	1.303	1.274	1.272	1.278	1.275	1.307	1.314	1.209	1.277	1.248	1.319	1.263	1.327	1.286	1.297	1.27	1.271	1.29	1.279	1.27	1.259	1.31	1.263	1.306	1.287	1.287	1.231	1.195	1.237	1.251	1.251	1.3	1.287	1.279	1.286	1.277	1.237	1.284	1.349	1.256	1.254
gaster	1.851	1.871	1.878	1.872		1.848	1.757	1.833	1.997	1.909	1.926	1.896	1.939	1.899	1.968	1.87	1.9	1.923	1.993	1.839	1.984	1.94	1.975	1.844	1.829	1.912	1.872	1.97	1.892	1.915	1.91	1.89	1.871	1.921	1.842	1.782	1.841	1.85	1.842	1.939	1.943	1.766	1.934	1.919	1.834	1.916	1.958	1.767	1.794
Sum	5.862	5.814	5.719	5.784		5.765	5.557	5.721	6.027	5.85	5.841	5.878	5.909	5.918	6.037	5.69	5.849	5.828	6.071	5.82	6.082	5.916	6.022	5.748	5.721	5.901	5.785	5.94	5.835	5.955	5.871	5.876	5.806	5.928	5.678	5.527	5.705	5.735	5.756	5.99	5.979	5.648	5.933	5.9	5.702	5.919	6.134	5.602	5.653
w/o petiole	4.554	4.529	4.499	4.534		4.498	4.33	4.48	4.724	4.576	4.569	4.6	4.634	4.611	4.723	4.481	4.572	4.58	4.752	4.557	4.755	4.63	4.725	4.478	4.45	4.611	4.506	4.67	4.576	4.645	4.608	4.57	4.519	4.641	4.447	4.332	4.468	4.484	4.505	4.69	4.692	4.369	4.647	4.623	4.465	4.635	4.785	4.346	4.399
in mm	1.88337	1.87304	1.86063	1.8751		1.86022	1.79074	1.85277	1.95368	1.89247	1.88958	1.9024	1.91646	1.90695	1.95327	1.85318	1.89082	1.89413	1.96526	1.88462	1.9665	1.91481	1.95409	1.85194	1.84036	1.90695	1.86352	1.93135	1.89247	1.92101	1.90571	1.88999	1.8689	1.91935	1.83912	1.79156	1.84781	1.85443	1.86311	1.93962	1.94045	1.80687	1.92184	1.91191	1.84657	1.91687	1.97891	1.79735	1.81927
eye score	0	0	0	1		1	0	0	1	1	1	0	1	0	1	0	1	1	1	0	0	1	1	0	0	1	1	0	1	0	1	0	1	0	1	0	1	0	0	1	2	0	2	2	0	1	2	0	0
ovarioles	2	4	2	4		4	2	2	4	4	4	3	4	2	4	4	4	4	4	2	4	4	5	2	2	4	4	4	4	3	4	4	4	3	5	2	3	2	2	4	4	2	5	5	2	4	4	2	2
Line M stock (BG14)	S1	S2	S3	S4	S5	S6	S7	S8	S9	S10	S11	S12	S13	S14	S15	S16	S17	S18	S19	S20	S21	S22	S23	S24	S25	S26	S27	S28	S29	S30	S31	S32	S33	S34	S35	S36	S37	S38	S39	S40	S41	S42	S43	S44	S45	S46	S47	S48	S49
head	1.227	1.261	1.216	1.217	1.174	1.237	1.245	1.206	1.217	1.154	1.204	1.218	1.245	1.249	1.225	1.211	1.166	1.224	1.202	1.235	1.252	1.224	1.142	1.211	1.253	1.269	1.174	1.209	1.238	1.217	1.24	1.21	1.224	1.282	1.234	1.27	1.249	1.187	1.233	1.23	1.226	1.224	1.234	1.241	1.191	1.225	1.19	1.206	1.213
thorax	1.385	1.343	1.42	1.401	1.344	1.32	1.411	1.306	1.433	1.269	1.314	1.264	1.401	1.401	1.355	1.364	1.29	1.354	1.234	1.273	1.332	1.26	1.214	1.257	1.383	1.334	1.22	1.304	1.288	1.265	1.417	1.392	1.437	1.328	1.337	1.317	1.392	1.295	1.29	1.3	1.395	1.361	1.401	1.3	1.237	1.385	1.323	1.408	1.244
petiole	1.245	1.239	1.234	1.245	1.162	1.187	1.27	1.18	1.255	1.127	1.253	1.175	1.257	1.27	1.216	1.205	1.158	1.232	1.161	1.201	1.247	1.164	1.118	1.17	1.247	1.254	1.146	1.218	1.21	1.154	1.266	1.281	1.281	1.257	1.249	1.221	1.268	1.164	1.202	1.196	1.211	1.221	1.262	1.22	1.17	1.222	1.19	1.208	1.176
gaster	1.801	1.748	1.822	1.821	1.773	1.724	1.888	1.755	1.862	1.657	1.733	1.681	1.82	1.822	1.827	1.777	1.687	1.788	1.622	1.689	1.744	1.656	1.644	1.645	1.833	1.757	1.598	1.706	1.688	1.653	1.877	1.815	1.852	1.775	1.755	1.717	1.857	1.697	1.71	1.702	1.833	1.812	1.863	1.735	1.583	1.808	1.694	1.839	1.648
Sum	5.658	5.591	5.692	5.684	5.453	5.468	5.814	5.447	5.767	5.207	5.504	5.338	5.723	5.742	5.623	5.557	5.301	5.598	5.219	5.398	5.575	5.304	5.118	5.283	5.716	5.614	5.138	5.437	5.424	5.289	5.8	5.698	5.794	5.642	5.575	5.525	5.766	5.343	5.435	5.428	5.665	5.618	5.76	5.496	5.181	5.64	5.397	5.661	5.281
w/o petiole	4.413	4.352	4.458	4.439	4.291	4.281	4.544	4.267	4.512	4.08	4.251	4.163	4.466	4.472	4.407	4.352	4.143	4.366	4.058	4.197	4.328	4.14	4	4.113	4.469	4.36	3.992	4.219	4.214	4.135	4.534	4.417	4.513	4.385	4.326	4.304	4.498	4.179	4.233	4.232	4.454	4.397	4.498	4.276	4.011	4.418	4.207	4.453	4.105
in mm	1.82506	1.79983	1.84367	1.83581	1.77461	1.77047	1.87924	1.76468	1.866	1.68734	1.75806	1.72167	1.84698	1.84946	1.82258	1.79983	1.7134	1.80562	1.67825	1.73573	1.78991	1.71216	1.65426	1.70099	1.84822	1.80314	1.65095	1.74483	1.74276	1.71009	1.8751	1.82672	1.86642	1.81348	1.78908	1.77998	1.86022	1.72829	1.75062	1.75021	1.84202	1.81844	1.86022	1.7684	1.65881	1.82713	1.73987	1.8416	1.69768
eye score	1	0	2	1	1	0	1	0	3	0	0	0	1	2	1	2	0	1	0	0	0	0	0	0	1	0	0	0	0	0	1	1	1	1	1	0	1	1	0	0	1	1	1	0	0	1	1	1	0
ovarioles	4	3	4	4	4	2	4	4	4	4	4	2	4	4	4	4	4	4	2	2	2	2	2	2	4	3	2	2	2	2	4	4	4	4	4	2	4	4	2	2	4	4	4	2	2	4	4	4	2
Line B stock (STC14)	S1	S2	S3	S4	S5	S6	S7	S8	S9	S10	S11	S12	S13	S14	S15	S16	S17	S18	S19	S20	S21	S22	S23	S24	S25	S26	S27	S28	S29	S30	S31	S32	S33	S34	S35	S36	S37	S38	S39	S40	S41	S42	S43	S44	S45	S46	S47	S48	S49
head	1.282	1.261	1.244	1.237	1.218	1.297	1.224	1.238	1.24	1.292	1.263	1.213	1.274	1.272	1.287	1.26	1.234	1.255	1.258	1.253	1.217	1.233	1.254	1.265	1.281	1.25	1.259	1.203	1.248	1.217	1.236	1.248	1.222	1.249	1.21	1.271	1.249	1.254	1.214	1.231	1.256	1.179	1.207	1.235	1.263	1.28	1.254	1.273	1.252
thorax	1.462	1.407	1.347	1.402	1.37	1.343	1.38	1.343	1.354	1.517	1.299	1.307	1.451	1.304	1.367	1.412	1.371	1.367	1.391	1.404	1.253	1.354	1.369	1.401	1.36	1.367	1.423	1.327	1.387	1.341	1.375	1.385	1.346	1.293	1.357	1.338	1.298	1.393	1.354	1.397	1.279	1.304	1.305	1.273	1.331	1.348	1.328	1.303	1.297
petiole	1.355	1.298	1.22	1.268	1.231	1.245	1.237	1.235	1.217	1.32	1.243	1.179	1.32	1.235	1.267	1.297	1.187	1.248	1.241	1.273	1.192	1.225	1.22	1.279	1.263	1.254	1.3	1.207	1.275	1.22	1.241	1.24	1.22	1.213	1.207	1.263	1.19	1.223	1.233	1.267	1.2	1.127	1.188	1.212	1.264	1.249	1.273	1.22	1.224
gaster	2.004	1.891	1.874	1.852	1.815	1.823	1.836	1.822	1.853	1.936	1.704	1.784	1.956	1.796	1.859	1.92	1.853	1.872	1.87	1.887	1.698	1.855	1.816	1.907	1.825	1.863	1.917	1.791	1.861	1.817	1.898	1.87	1.85	1.788	1.867	1.794	1.71	1.877	1.802	1.933	1.712	1.734	1.733	1.729	1.82	1.835	1.79	1.757	1.753
Sum	6.103	5.857	5.685	5.759	5.634	5.708	5.677	5.638	5.664	6.065	5.509	5.483	6.001	5.607	5.78	5.889	5.645	5.742	5.76	5.817	5.36	5.667	5.659	5.852	5.729	5.734	5.899	5.528	5.771	5.595	5.75	5.743	5.638	5.543	5.641	5.666	5.447	5.747	5.603	5.828	5.447	5.344	5.433	5.449	5.678	5.712	5.645	5.553	5.526
w/o petiole	4.748	4.559	4.465	4.491	4.403	4.463	4.44	4.403	4.447	4.745	4.266	4.304	4.681	4.372	4.513	4.592	4.458	4.494	4.519	4.544	4.168	4.442	4.439	4.573	4.466	4.48	4.599	4.321	4.496	4.375	4.509	4.503	4.418	4.33	4.434	4.403	4.257	4.524	4.37	4.561	4.247	4.217	4.245	4.237	4.414	4.463	4.372	4.333	4.302
in mm	1.96361	1.88544	1.84657	1.85732	1.82093	1.84574	1.83623	1.82093	1.83912	1.96237	1.76427	1.77998	1.9359	1.80811	1.86642	1.89909	1.84367	1.85856	1.8689	1.87924	1.72374	1.83706	1.83581	1.89123	1.84698	1.85277	1.90199	1.78701	1.85939	1.80935	1.86476	1.86228	1.82713	1.79074	1.83375	1.82093	1.76055	1.87097	1.80728	1.88627	1.75641	1.744	1.75558	1.75227	1.82548	1.84574	1.80811	1.79198	1.77916
eye score	2	2	1	1	2	1	1	1	1	5	0	2	1	0	0	2	1	3	1	1	0	1	2	2	0	0	2	1	2	1	1	2	1	0	1	0	0	2	1	2	0	1	1	0	0	0	0	0	0
ovarioles	4	4	4	4	4	4	4	4	4	4	2	4	4	2	3	4	4	4	4	4	2	4	4	4	2	3	4	4	4	4	4	4	4	2	4	2	2	4	4	4	2	4	4	2	2	2	2	2	2
[truncated: 81 more columns]

## Sheet: Sheet3
Feeding	Temp	Genotype	Colony	Swap date	date of >50% p.p	date of >50% eclosed	days to prepupation	# workers survived	callows eclosed	callows alive for measurement	# with 4 ov. or more	prop. 4ov
1	28	B	BB1	2023-06-07	6/20, 12am	7/6, 12pm	12.5	25	15	14	5	0.333333
1	28	B	BB2	2023-06-07	6/19, 12pm	7/5, 12pm	12	25	13	13	3	0.230769
1	28	B	BB3	2023-06-07	6/21, 12am	7/7, 12am	13.5	24	14	12	3	0.214286
1	28	B	BB4	2023-06-07	6/20, 12am	7/6, 12pm	12.5	25	14	14	0	0
1	28	B	BB5	2023-06-07	6/19, 12am	7/5, 12pm	11.5	25	13	13	2	0.153846
1	28	B	BB6	2023-06-07	6/20, 12am	7/6, 12pm	12.5	24	14	14	7	0.5
1	28	B	BB7	2023-06-07	6/19, 12pm	7/5, 12pm	12	23	7	7	1	0.142857
1	28	B	BB8	2023-06-07	6/20, 12am	7/6, 12pm	12.5	23	7	7	3	0.428571
1	28	B	BB9	2023-06-07	6/19, 12pm	7/5, 12pm	12	25	12	12	2	0.166667
1	28	B	BB10	2023-06-07	6/21, 12pm	7/8, 12am	14	25	10	10	0	0
1	28	A	A3	2023-06-07	6/22, 12am	7/9, 12am	14.5	24	7	7	4	0.571429
1	28	A	A4	2023-06-07	6/21, 12am	7/7, 12pm	13.5	24	15	14	7	0.466667
1	28	A	A7	2023-06-07	6/22, 12pm	7/9, 12pm	15	23	12	12	5	0.416667
1	28	A	A12	2023-06-07	6/22, 12am	7/9, 12am	14.5	25	13	13	2	0.153846
1	28	A	A14	2023-06-07	6/21, 12pm	7/8, 12pm	14	25	11	11	7	0.636364
1	28	A	A16	2023-06-07	6/21, 12pm	7/8, 12am	14	24	15	15	9	0.6
1	28	A	A20	2023-06-07	6/21, 12pm	7/8, 12am	14	25	17	17	8	0.470588
1	28	A	A24	2023-06-07	6/22, 12pm	7/9, 12pm	15	25	9	7	4	0.444444
1	28	A	A27	2023-06-07	6/21, 12pm	7/8, 12pm	14	25	17	17	8	0.470588
1	28	A	A28	2023-06-07	6/22, 12am	7/9, 12am	14.5	24	17	17	10	0.588235
0.25	28	A	A1	2023-06-07	6/30, 12am	7/16, 12pm	22.5	24	7	7	0	0
0.25	28	A	A5	2023-06-07	6/28, 12pm	7/15, 12am	21	24	4	4	1	0.25
0.25	28	A	A10	2023-06-07	7/1, 12pm	7/18, 12pm	24	24	9	9	1	0.111111
0.25	28	A	A13	2023-06-07	7/5, 12am	7/21, 12pm	27.5	25	8	8	1	0.125
0.25	28	A	A17	2023-06-07	7/1, 12pm	7/18, 12pm	24	23	8	8	1	0.125
0.25	28	A	A18	2023-06-07	7/2, 12am	7/19, 12am	24.5	25	11	11	2	0.181818
0.25	28	A	A21	2023-06-07	7/1, 12pm	7/18, 12pm	24	24	11	11	4	0.363636
0.25	28	A	A22	2023-06-07	6/30, 12pm	7/17, 12pm	23	25	10	10	4	0.4
0.25	28	A	A25	2023-06-07	6/29, 12pm	7/15, 12pm	22	24	7	7	2	0.285714
0.25	28	A	A26	2023-06-07	7/4, 12am	7/20, 12pm	26.5	24	13	13	0	0
1	23	A	A2	2023-06-07	7/3, 12pm	7/27, 12am	26	24	6	6	3	0.5
1	23	A	A6	2023-06-07	7/16, 12pm	NA	39	25	7	7	0	0
1	23	A	A8	2023-06-07	7/9, 12am	7/31, 12pm	31.5	24	6	6	1	0.166667
1	23	A	A9	2023-06-07	7/8, 12am	7/31, 12am	30.5	22	6	6	1	0.166667
1	23	A	A11	2023-06-07	7/1, 12pm	7/25, 12pm	24	24	14	14	5	0.357143
1	23	A	A15	2023-06-07	7/1, 12am	7/25, 12pm	23.5	24	11	11	5	0.454545
1	23	A	A19	2023-06-07	6/27, 12pm	7/22, 12pm	20	25	16	16	2	0.125
1	23	A	A23	2023-06-07	7/1, 12am	7/25, 12pm	23.5	22	10	10	4	0.4
1	23	A	A29	2023-06-07	NA	NA		NA	NA
1	23	A	A30	2023-06-07	NA	NA		NA	NA
A stock C16BX4
B stock STC6 LX27
Brood stock STC6 AX2
