# Supplementary material for: Static allometries of caste-associated traits vary with genotype but not environment in the clonal raider ant
Source: Proc Natl Acad Sci U S A. 2025 Jul 22;122(30):e2501716122. doi: 10.1073/pnas.2501716122 (PMC12318203; doi:10.1073/pnas.2501716122)
Supplement: Supplementary file 3 — Dataset S02 (XLSX) [file pnas.2501716122.sd02.xlsx]

## Sheet: Sheet1
Colony	bodylength	Line_W	Line_L	condition			Line_W = genotype of caregiving workers
AA_1	2.73255	A	A	AA			Line_L = genotype of larvae
AA_1	2.80936	A	A	AA			bodylength = distance from the most anterior part of the head to the posterior end of the gaster in dorsal view
AA_1	2.86236	A	A	AA
AA_1	2.94588	A	A	AA			Data from: S. L. Jud, D. Knebel, Y. Ulrich, Intergenerational genotypic interactions drive collective behavioural cycles in a social insect. Proc. R. Soc. B, Biol. Sci. 289, 20221273 (2022).
AA_1	2.66098	A	A	AA
AA_2	2.62811	A	A	AA
AA_2	2.82745	A	A	AA
AA_2	2.78554	A	A	AA
AA_2	2.5522	A	A	AA
AA_2	2.87189	A	A	AA
AA_3	2.82078	A	A	AA
AA_3	2.74868	A	A	AA
AA_3	2.89398	A	A	AA
AA_4	2.97073	A	A	AA
AA_4	2.694	A	A	AA
AA_4	2.76443	A	A	AA
AA_4	2.64356	A	A	AA
AA_4	2.82702	A	A	AA
AA_5	2.6243	A	A	AA
AA_5	2.66379	A	A	AA
AA_5	2.57661	A	A	AA
AA_5	2.92258	A	A	AA
AA_5	2.70191	A	A	AA
AA_5	2.64359	A	A	AA
AA_6	2.72288	A	A	AA
AA_6	2.71955	A	A	AA
AA_6	2.82112	A	A	AA
AA_6	2.74447	A	A	AA
AA_6	2.86147	A	A	AA
AA_6	2.76708	A	A	AA
AA_6	2.72362	A	A	AA
AA_7	2.66719	A	A	AA
AA_7	2.67822	A	A	AA
AA_7	2.96934	A	A	AA
AA_7	2.65166	A	A	AA
AA_8	2.85084	A	A	AA
AA_8	2.51906	A	A	AA
AA_8	2.7907	A	A	AA
AB_1	2.87521	A	B	AB
AB_1	2.72708	A	B	AB
AB_1	2.83449	A	B	AB
AB_1	2.654	A	B	AB
AB_1	2.64041	A	B	AB
AB_1	2.70626	A	B	AB
AB_1	2.79543	A	B	AB
AB_2	2.86165	A	B	AB
AB_2	2.80442	A	B	AB
AB_2	2.81009	A	B	AB
AB_2	2.61687	A	B	AB
AB_2	2.60596	A	B	AB
AB_2	2.82623	A	B	AB
AB_3	2.74958	A	B	AB
AB_3	2.85764	A	B	AB
AB_3	2.87903	A	B	AB
AB_3	2.76475	A	B	AB
AB_3	2.74499	A	B	AB
AB_4	2.6552	A	B	AB
AB_4	2.59808	A	B	AB
AB_4	2.77988	A	B	AB
AB_4	2.81703	A	B	AB
AB_4	2.82623	A	B	AB
AB_4	2.80095	A	B	AB
AB_6	2.64846	A	B	AB
AB_6	2.62847	A	B	AB
AB_6	2.58732	A	B	AB
AB_6	2.52923	A	B	AB
AB_6	2.59787	A	B	AB
AB_7	2.61924	A	B	AB
AB_7	2.76518	A	B	AB
AB_7	2.67475	A	B	AB
AB_7	2.75636	A	B	AB
AB_8	2.75825	A	B	AB
AB_8	2.53641	A	B	AB
AB_8	2.79105	A	B	AB
AB_8	2.67063	A	B	AB
AB_8	2.66917	A	B	AB
AM_1	2.6234	A	M	AM
AM_1	2.6057	A	M	AM
AM_1	2.36845	A	M	AM
AM_1	2.5171	A	M	AM
AM_1	2.53583	A	M	AM
AM_1	2.59885	A	M	AM
AM_2	2.69955	A	M	AM
AM_2	2.40417	A	M	AM
AM_2	2.37733	A	M	AM
AM_3	2.45186	A	M	AM
AM_3	2.22673	A	M	AM
AM_3	2.38248	A	M	AM
AM_3	2.22848	A	M	AM
AM_4	2.56253	A	M	AM
AM_4	2.74926	A	M	AM
AM_5	2.44531	A	M	AM
AM_5	2.53246	A	M	AM
AM_5	2.47447	A	M	AM
AM_5	2.29952	A	M	AM
AM_6	2.45812	A	M	AM
AM_6	2.58303	A	M	AM
AM_6	2.45477	A	M	AM
AM_6	2.57117	A	M	AM
AM_6	2.36291	A	M	AM
AM_7	2.5962	A	M	AM
AM_7	2.55314	A	M	AM
AM_7	2.44346	A	M	AM
AM_7	2.77522	A	M	AM
AM_7	2.77587	A	M	AM
BA_1	2.43797	B	A	BA
BA_1	2.6749	B	A	BA
BA_1	2.88725	B	A	BA
BA_1	2.74229	B	A	BA
BA_1	2.82856	B	A	BA
BA_2	2.54651	B	A	BA
BA_2	2.76652	B	A	BA
BA_2	2.65065	B	A	BA
BA_2	2.46675	B	A	BA
BA_3	2.43146	B	A	BA
BA_3	2.7007	B	A	BA
BA_3	2.80354	B	A	BA
BA_3	2.54444	B	A	BA
BA_4	2.59439	B	A	BA
BA_4	2.68107	B	A	BA
BA_5	2.71659	B	A	BA
BA_5	2.73516	B	A	BA
BA_5	2.80686	B	A	BA
BA_5	2.50245	B	A	BA
BA_6	2.68262	B	A	BA
BA_6	2.52472	B	A	BA
BA_6	2.6661	B	A	BA
BA_6	2.86092	B	A	BA
BA_6	2.57309	B	A	BA
BA_6	2.64602	B	A	BA
BA_7	2.54436	B	A	BA
BA_7	2.63269	B	A	BA
BA_7	2.62787	B	A	BA
BA_7	2.42793	B	A	BA
BB_1	2.6155	B	B	BB
BB_1	2.55049	B	B	BB
BB_1	2.72729	B	B	BB
BB_1	2.81733	B	B	BB
BB_1	2.49527	B	B	BB
BB_2	2.89827	B	B	BB
BB_2	2.53922	B	B	BB
BB_2	2.5557	B	B	BB
BB_2	2.6074	B	B	BB
BB_2	2.63977	B	B	BB
BB_2	2.82957	B	B	BB
BB_2	2.42869	B	B	BB
BB_3	2.63078	B	B	BB
BB_3	2.63225	B	B	BB
BB_3	2.64159	B	B	BB
BB_3	2.63623	B	B	BB
BB_3	2.77157	B	B	BB
BB_4	2.49949	B	B	BB
BB_4	2.48711	B	B	BB
BB_4	2.87554	B	B	BB
BB_4	2.7089	B	B	BB
BB_5	2.68207	B	B	BB
BB_5	2.85932	B	B	BB
BB_5	2.75841	B	B	BB
BB_5	2.70524	B	B	BB
BB_5	2.51951	B	B	BB
BB_6	2.87678	B	B	BB
BB_6	2.57191	B	B	BB
BB_6	2.50979	B	B	BB
BB_6	2.65016	B	B	BB
BB_7	2.75169	B	B	BB
BB_7	2.55952	B	B	BB
BB_7	2.48401	B	B	BB
BB_7	2.92909	B	B	BB
BB_7	2.57986	B	B	BB
BB_7	2.51586	B	B	BB
BM_2	2.4756	B	M	BM
BM_2	2.44573	B	M	BM
BM_2	2.62725	B	M	BM
BM_2	2.61309	B	M	BM
BM_3	2.62345	B	M	BM
BM_4	2.33478	B	M	BM
BM_4	2.70592	B	M	BM
BM_4	2.42157	B	M	BM
BM_4	2.499	B	M	BM
BM_4	2.60537	B	M	BM
BM_4	2.66576	B	M	BM
BM_5	2.42986	B	M	BM
BM_5	2.41035	B	M	BM
BM_5	2.47404	B	M	BM
BM_5	2.48436	B	M	BM
BM_5	2.6143	B	M	BM
BM_5	2.37343	B	M	BM
BM_6	2.59133	B	M	BM
BM_6	2.57056	B	M	BM
BM_6	2.26615	B	M	BM
BM_6	2.50016	B	M	BM
BM_7	2.45966	B	M	BM
BM_7	2.50119	B	M	BM
BM_7	2.73403	B	M	BM
BM_7	2.64446	B	M	BM
BM_7	2.13433	B	M	BM
MA_1	2.67891	M	A	MA
MA_1	2.67836	M	A	MA
MA_1	2.83317	M	A	MA
MA_1	2.41828	M	A	MA
MA_1	2.70198	M	A	MA
MA_1	2.58123	M	A	MA
MA_2	2.78126	M	A	MA
MA_2	2.56325	M	A	MA
MA_2	2.65224	M	A	MA
MA_3	3.051	M	A	MA
MA_3	2.83933	M	A	MA
MA_3	2.77558	M	A	MA
MA_5	2.53707	M	A	MA
MA_5	2.48604	M	A	MA
MA_5	2.70358	M	A	MA
MA_5	2.55617	M	A	MA
MA_6	2.61781	M	A	MA
MA_6	2.84794	M	A	MA
MA_6	2.54304	M	A	MA
MA_6	2.85223	M	A	MA
MA_6	2.66884	M	A	MA
MA_6	2.61627	M	A	MA
MB_1	2.86694	M	B	MB
MB_1	2.97371	M	B	MB
MB_1	2.86046	M	B	MB
MB_1	2.97121	M	B	MB
MB_1	2.89721	M	B	MB
MB_1	2.87292	M	B	MB
MB_2	2.90306	M	B	MB
MB_2	2.56598	M	B	MB
MB_2	2.79507	M	B	MB
MB_2	2.77082	M	B	MB
MB_3	2.7749	M	B	MB
MB_3	2.75999	M	B	MB
MB_3	2.83955	M	B	MB
MB_3	2.9109	M	B	MB
MB_4	2.68422	M	B	MB
MB_4	2.93416	M	B	MB
MB_4	2.80337	M	B	MB
MB_4	2.63241	M	B	MB
MB_4	2.55855	M	B	MB
MB_4	2.78369	M	B	MB
MB_5	2.65583	M	B	MB
MB_5	2.74503	M	B	MB
MB_5	2.69418	M	B	MB
MB_5	2.95455	M	B	MB
MB_5	2.57717	M	B	MB
MB_5	2.83096	M	B	MB
MB_5	2.80002	M	B	MB
MB_6	2.61309	M	B	MB
MB_6	2.69252	M	B	MB
MB_6	2.42883	M	B	MB
MM_1	2.7026	M	M	MM
MM_1	2.50338	M	M	MM
MM_1	2.34913	M	M	MM
MM_2	2.79553	M	M	MM
MM_3	2.51951	M	M	MM
MM_3	2.53113	M	M	MM
MM_3	2.49651	M	M	MM
MM_3	2.52636	M	M	MM
MM_3	2.33151	M	M	MM
MM_3	2.45925	M	M	MM
MM_4	2.4309	M	M	MM
MM_4	2.46442	M	M	MM
MM_5	2.46369	M	M	MM
MM_5	2.43441	M	M	MM
MM_5	2.42629	M	M	MM
MM_5	2.47229	M	M	MM
MM_5	2.49562	M	M	MM
MM_5	2.7483	M	M	MM
MM_6	2.36862	M	M	MM
MM_6	2.38417	M	M	MM
MM_6	2.35167	M	M	MM
MM_6	2.39321	M	M	MM
MM_6	2.47412	M	M	MM
MM_6	2.49935	M	M	MM
