# Supplementary material for: Static allometries of caste-associated traits vary with genotype but not environment in the clonal raider ant
Source: Proc Natl Acad Sci U S A. 2025 Jul 22;122(30):e2501716122. doi: 10.1073/pnas.2501716122 (PMC12318203; doi:10.1073/pnas.2501716122)
Supplement: Supplementary file 4 — Dataset S03 (XLSX) [file pnas.2501716122.sd03.xlsx]

## Sheet: ABMstocks
Genotype	Bodysize	Ovarioles	Eyes		Ovarioles score 0 = less than 4 ovarioles
A	1.88338	0	0		Ovarioles score 1 = 4 or more ovarioles
A	1.87304	1	0
A	1.86063	0	0		Eyes score 0 = vesitigial eyes absent
A	1.8751	1	1		Eyes score 1 = vesitigial eyes present
A	1.86021	1	1
A	1.79074	0	0		Bodysize = length of head, thorax and first tergum from dorsal view
A	1.85277	0	0
A	1.95368	1	1
A	1.89247	1	1
A	1.88958	1	1
A	1.9024	0	0
A	1.91646	1	1
A	1.90695	0	0
A	1.95327	1	1
A	1.85318	1	0
A	1.89082	1	1
A	1.89413	1	1
A	1.96526	1	1
A	1.88461	0	0
A	1.9665	1	0
A	1.91481	1	1
A	1.95409	1	1
A	1.85194	0	0
A	1.84036	0	0
A	1.90695	1	1
A	1.86352	1	1
A	1.93135	1	0
A	1.89247	1	1
A	1.92101	0	0
A	1.90571	1	1
A	1.88999	1	0
A	1.8689	1	1
A	1.91935	0	0
A	1.83912	1	1
A	1.79156	0	0
A	1.84781	0	1
A	1.85442	0	0
A	1.86311	0	0
A	1.93962	1	1
A	1.94045	1	1
A	1.80686	0	0
A	1.92184	1	1
A	1.91191	1	1
A	1.84657	0	0
A	1.91687	1	1
A	1.97891	1	1
A	1.79735	0	0
A	1.81927	0	0
A	1.88131	1	1
A	1.8536	0	0
A	1.87221	0	0
A	1.86683	0	0
A	2.00538	1	1
A	1.97601	1	1
A	1.89206	1	1
A	1.8962	1	1
A	1.8383	0	0
A	1.91356	0	0
A	1.77461	0	0
A	1.76634	0	0
A	1.82961	0	0
A	1.80645	0	0
A	1.79694	0	0
A	1.79942	0	0
A	1.77957	0	0
A	1.79942	0	0
A	1.85112	0	0
A	1.74897	0	0
A	1.80893	0	0
A	1.85856	0	0
A	1.7651	0	0
A	1.76137	0	0
A	1.86228	0	0
A	1.81017	0	0
A	1.84864	0	0
A	1.77254	0	0
A	1.78867	0	0
A	1.73945	0	0
A	1.83416	0	0
A	1.80438	0	0
A	1.77916	0	0
A	1.7928	0	0
A	1.78991	0	0
A	1.8201	0	0
A	1.85856	0	0
A	1.73118	0	0
A	1.84036	0	0
A	1.82299	0	0
A	1.82217	0	0
A	1.79942	0	0
A	1.81679	1	1
A	1.80893	0	0
A	1.76592	0	0
A	1.78288	0	0
A	1.80811	0	0
A	1.82754	0	0
A	1.7928	0	0
A	1.81969	0	0
A	1.81307	0	0
A	1.85732	0	0
M	1.82506	1	1
M	1.79984	0	0
M	1.84367	1	1
M	1.83581	1	1
M	1.77461	1	1
M	1.77047	0	0
M	1.87924	1	1
M	1.76468	1	0
M	1.866	1	1
M	1.68735	1	0
M	1.75806	1	0
M	1.72167	0	0
M	1.84698	1	1
M	1.84946	1	1
M	1.82258	1	1
M	1.79984	1	1
M	1.7134	1	0
M	1.80562	1	1
M	1.67825	0	0
M	1.73573	0	0
M	1.78991	0	0
M	1.71216	0	0
M	1.65426	0	0
M	1.70099	0	0
M	1.84822	1	1
M	1.80314	0	0
M	1.65095	0	0
M	1.74483	0	0
M	1.74276	0	0
M	1.71009	0	0
M	1.8751	1	1
M	1.82672	1	1
M	1.86642	1	1
M	1.81348	1	1
M	1.78908	1	1
M	1.77998	0	0
M	1.86021	1	1
M	1.72829	1	1
M	1.75062	0	0
M	1.75021	0	0
M	1.84202	1	1
M	1.81845	1	1
M	1.86021	1	1
M	1.7684	0	0
M	1.65881	0	0
M	1.82713	1	1
M	1.73987	1	1
M	1.8416	1	1
M	1.69768	0	0
M	1.73697	0	0
M	1.68652	0	0
M	1.68445	0	0
M	1.71629	0	0
M	1.67452	0	0
M	1.65509	0	0
M	1.8048	1	0
M	1.77502	0	0
M	1.68817	0	0
M	1.66212	0	0
M	1.64599	0	0
M	1.7469	0	0
M	1.7134	0	0
M	1.70265	0	0
M	1.69893	0	0
M	1.71423	0	0
M	1.74897	0	0
M	1.79611	1	1
M	1.6493	0	0
M	1.82589	0	0
M	1.68486	0	0
M	1.68941	0	0
M	1.63813	0	0
M	1.70182	0	0
M	1.67949	0	0
M	1.69231	0	0
M	1.68238	0	0
M	1.70844	0	0
M	1.71257	0	0
M	1.75351	0	0
M	1.70596	0	0
M	1.81183	0	0
M	1.68941	0	0
M	1.68941	0	0
M	1.6708	0	0
M	1.6373	0	0
M	1.73697	0	0
M	1.74483	0	0
M	1.74318	0	0
M	1.72332	0	0
M	1.65881	0	0
M	1.71009	0	0
M	1.68155	0	0
M	1.58561	0	0
M	1.68155	0	0
M	1.61166	0	0
M	1.73242	1	1
M	1.70141	0	0
M	1.6981	0	0
M	1.61414	0	0
M	1.73945	0	0
B	1.96361	1	1
B	1.88544	1	1
B	1.84657	1	1
B	1.85732	1	1
B	1.82093	1	1
B	1.84574	1	1
B	1.83623	1	1
B	1.82093	1	1
B	1.83912	1	1
B	1.96237	1	1
B	1.76427	0	0
B	1.77998	1	1
B	1.9359	1	1
B	1.80811	0	0
B	1.86642	0	0
B	1.89909	1	1
B	1.84367	1	1
B	1.85856	1	1
B	1.8689	1	1
B	1.87924	1	1
B	1.72374	0	0
B	1.83706	1	1
B	1.83581	1	1
B	1.89123	1	1
B	1.84698	0	0
B	1.85277	0	0
B	1.90199	1	1
B	1.78701	1	1
B	1.85939	1	1
B	1.80935	1	1
B	1.86476	1	1
B	1.86228	1	1
B	1.82713	1	1
B	1.79074	0	0
B	1.83375	1	1
B	1.82093	0	0
B	1.76055	0	0
B	1.87097	1	1
B	1.80728	1	1
B	1.88627	1	1
B	1.75641	0	0
B	1.744	1	1
B	1.75558	1	1
B	1.75228	0	0
B	1.82548	0	0
B	1.84574	0	0
B	1.80811	0	0
B	1.79198	0	0
B	1.77916	0	0
B	1.82093	0	0
B	1.85856	1	1
B	1.79198	0	0
B	1.83333	1	1
B	1.8139	0	0
B	1.85773	0	0
B	1.76592	0	0
B	1.75806	0	0
B	1.75476	0	0
B	1.81183	0	0
B	1.83044	0	1
B	1.74897	0	0
B	1.82341	0	0
B	1.82217	0	0
B	1.78825	0	0
B	1.76261	0	0
B	1.72911	0	0
B	1.81059	0	0
B	1.84326	0	0
B	1.80645	0	0
B	1.74152	0	0
B	1.75062	0	0
B	1.80935	0	0
B	1.7593	0	0
B	1.78867	0	0
B	1.76716	0	0
B	1.74814	0	0
B	1.79363	0	0
B	1.83333	1	1
B	1.81183	0	0
B	1.79198	0	0
B	1.75517	0	0
B	1.74524	0	0
B	1.72705	0	0
B	1.75682	0	0
B	1.79487	0	0
B	1.7651	0	0
B	1.72498	0	0
B	1.73118	0	0
B	1.7804	0	0
B	1.74235	0	0
B	1.75103	0	0
B	1.80356	0	0
B	1.76013	0	0
B	1.76303	0	0
B	1.73697	0	0
B	1.7593	0	0
B	1.78453	0	0
B	1.75806	0	0
B	1.75724	0	0
B	1.76303	0	0
